# Supplementary material for: Contrasting Leaf Adaptation Strategies of Pinus koraiensis and Fraxinus mandshurica Under Water and Nutrient Variation
Source: Plants (Basel). 2026 Jul 2;15(13):2053. doi: 10.3390/plants15132053 (PMC13363737; doi:10.3390/plants15132053)
Supplement: Supplementary file 1 [file plants-15-02053-s001.zip]

Archive with 1 entries (1 files):
- plants-4361383-supplementary.pdf
